# Supplementary material for: Microglia innately develop within cerebral organoids
Source: Nat Commun. 2018 Oct 9;9:4167. doi: 10.1038/s41467-018-06684-2 (PMC6177485; doi:10.1038/s41467-018-06684-2)
Supplement: Supplementary file 3 — Supplementary Data 1 [file 41467_2018_6684_MOESM3_ESM.xlsx]

## Sheet: Update correct for sex
Gene symbol	Fold change	FDR	Gene symbol	Fold change	FDR
Enriched genes in oMG day 52 vs adult MG1
LILRA3	5.12134	1.10748e-11	AP006216.2	3.75085	3.128e-08
ADH5P2	4.8582	1.88803e-11	UBE2SP1	3.79052	5.11296e-08
CTAGE3P	4.62725	1.27377e-10	DGKI	3.68154	5.88756e-08
ZBED5-AS1	4.55938	1.67597e-10	EDARADD	3.67703	6.17002e-08
AZU1	4.22196	2.41676e-10	ZDHHC11	3.65129	7.60007e-08
BAIAP2L1	4.11524	3.61579e-10	CORIN	3.64697	7.81474e-08
GVQW3	4.24202	4.17451e-10	FREM1	3.72875	1.15816e-07
TTR	3.87452	4.36013e-10	WNT7B	3.61158	1.35224e-07
BPI	4.24408	4.54558e-10	AC012531.1	3.61057	1.54234e-07
STAG3L4	4.24606	4.54558e-10	MEX3D	3.67745	2.40028e-07
CXCL13	4.12628	5.11169e-10	ANXA3	3.66469	2.76785e-07
SELENOM	4.24767	5.11169e-10	FAM21EP	3.4323	3.48302e-07
RPP38	4.25169	6.07111e-10	COL3A1	7.86667	1.37117e-06
AKR1C7P	4.09663	7.00765e-10	GRIN2B	3.07923	3.01903e-06
BORCS8	4.25304	7.81124e-10	SLC25A34	3.07332	3.16043e-06
BSN	4.06842	9.00055e-10	COL1A2	8.11063	4.53425e-06
RP11-361F15.2	4.07461	9.53097e-10	LACC1	7.10984	9.24991e-06
DCAF4L1	4.05983	1.01797e-09	CD28	6.18125	1.14039e-05
AC078788.2	4.05445	1.32729e-09	AFP	6.94365	1.52656e-05
AC124066.1	4.23939	1.69346e-09	IGFBP4	6.9591	2.18924e-05
CD1B	3.99933	1.99241e-09	SPARC	7.57341	2.31049e-05
GJB1	4.00649	1.99241e-09	CD163L1	6.84699	3.01498e-05
AL158212.2	4.02287	1.99241e-09	COL1A1	7.14911	3.02184e-05
AC124312.5	4.02293	1.99241e-09	TRPM3	3.30982	4.03967e-05
MUC4	4.02332	1.99241e-09	STX2	3.31087	4.41655e-05
FAM81A	4.02818	1.99241e-09	IGF2BP2	6.99519	4.93903e-05
AL355075.3	4.01421	2.03938e-09	FN1	6.08571	5.04648e-05
CDH4	4.01478	2.03938e-09	H19	6.94312	5.14755e-05
AC040162.1	4.0128	2.22431e-09	PFKM	3.30665	5.18553e-05
AC098826.2	3.97896	2.88983e-09	PTPRD	3.30251	5.34675e-05
AC092828.1	3.9674	3.34853e-09	TEAD1	3.30698	5.48502e-05
TMEM99	3.95583	3.82431e-09	NLGN4X	3.31231	5.57727e-05
MS4A6E	3.94584	4.43843e-09	ENAH	3.30397	5.78361e-05
LINC01560	3.94705	4.49143e-09	FLRT3	3.30028	5.86734e-05
SOX10	3.92532	4.66007e-09	MSX1	3.29805	6.16175e-05
AC007066.2	4.04031	4.90298e-09	CLEC1A	3.30479	6.19285e-05
AC105118.1	3.92176	5.51683e-09	HTR1E	3.29944	6.21961e-05
ADGRE3	3.88205	5.63391e-09	EHF	3.30004	6.24158e-05
LTB	3.91161	5.94201e-09	LRRC24	3.29773	6.29065e-05
DACH2	3.91088	5.9804e-09	APOL4	3.30018	6.29966e-05
INHBE	3.90564	6.31065e-09	ARHGEF39	3.30604	6.34214e-05
ARPP21	3.85178	7.14441e-09	NACAP1	3.29748	6.37229e-05
AC012467.2	3.8486	7.21708e-09	SLAMF6	3.29598	6.42142e-05
SRRM2-AS1	3.98313	9.48402e-09	PRND	3.29101	6.46468e-05
FSIP1	3.90292	1.04462e-08	SPATA18	3.26853	6.55122e-05
IGFBP7	3.89771	1.3226e-08	CD40	3.29321	6.60491e-05
TMEM198	3.83125	1.36551e-08	COL11A1	3.29183	6.60491e-05
AC243965.1	3.81967	1.52667e-08	AC009962.1	3.2989	6.62151e-05
PRPF38AP1	3.99503	1.85013e-08	HSPA12A	3.2972	6.89227e-05
CACNG7	3.75397	2.3991e-08	AC090771.1	3.29521	6.96911e-05
Enriched genes in adult MG1 vs oMG day 52
HBA2	4.04071	1.10748e-11	ALPL	4.02916	1.04796e-09
AL592148.3	4.00918	1.10748e-11	GLT1D1	3.96066	1.04796e-09
AL096870.2	3.99064	1.10748e-11	AC025423.4	3.95883	1.04796e-09
NAPSA	3.98517	1.10748e-11	CLDN23	3.95678	1.04796e-09
MRO	3.98326	1.10748e-11	PADI1	3.97065	1.0568e-09
TNFRSF10A	3.98253	1.10748e-11	AC243772.2	4.02877	1.06624e-09
L3MBTL4-AS1	4.00824	1.50196e-11	AC141928.1	3.99557	1.10961e-09
AC010536.1	3.93853	2.03311e-11	AC099778.1	3.95666	1.10961e-09
LCMT2	4.62851	4.96554e-11	RF00100	3.95083	1.10961e-09
AC100827.3	4.61084	5.65148e-11	AC002480.2	4.0703	1.1561e-09
AL021453.1	4.58222	7.69851e-11	CPB2-AS1	3.94664	1.17676e-09
GUSBP1	4.55883	1.0755e-10	SGSM1	3.95287	1.21897e-09
PPP1R13L	4.07909	2.41676e-10	TRPC1	4.05614	1.29436e-09
CDHR1	4.07536	2.41676e-10	AC103996.2	4.05585	1.32729e-09
ISG20	4.0092	2.41676e-10	FLG-AS1	3.9268	1.46475e-09
LINC01268	3.99755	2.56917e-10	CCDC144CP	3.9234	1.56236e-09
MMP8	4.27513	2.81555e-10	AC006012.1	3.92616	1.59868e-09
CBWD5	4.40199	2.83227e-10	AC027020.2	3.91699	1.69346e-09
DET1	3.99972	2.83227e-10	SNX15	3.8851	1.69346e-09
GKAP1	3.97384	3.09385e-10	AL356417.1	3.88442	1.69346e-09
LINC01355	4.26619	3.18892e-10	ZNF410	3.914	1.72278e-09
TMOD1	4.05203	3.61579e-10	AP003354.2	3.89674	1.74716e-09
AP003774.1	4.28128	3.76873e-10	HSD17B13	3.88689	1.74716e-09
NPHP1	4.01623	3.96149e-10	AC008393.1	3.90219	1.76608e-09
AC105339.2	4.03319	4.54558e-10	FLVCR1-AS1	4.04568	1.93257e-09
HSD17B1	4.02922	4.54558e-10	PLSCR3	4.05884	1.99241e-09
LINC01678	4.01909	4.54558e-10	CCNJL	4.05456	1.99241e-09
HCG22	4.02679	4.56306e-10	RPP21	4.04044	1.99241e-09
CXCR1	4.06886	4.63909e-10	AC107983.2	3.88397	1.99241e-09
AC239868.3	4.02338	4.68715e-10	AC012181.2	3.88191	1.99241e-09
SEC16B	3.99139	5.11169e-10	SAMD12	3.88145	1.99241e-09
TERC	3.98122	5.11169e-10	AL022328.4	3.88145	1.99241e-09
DLEU7	4.01984	5.25259e-10	HLA-V	3.87911	1.99241e-09
ALOX15B	3.95196	5.55799e-10	DCT	3.8784	1.99241e-09
HBA1	3.97727	6.16606e-10	LPP-AS2	3.8784	1.99241e-09
LMNTD2	4.05818	6.7461e-10	ACKR2	3.87793	1.99241e-09
TMEM255A	4.00002	6.7461e-10	THRB	3.87793	1.99241e-09
AC012150.1	3.98914	6.7461e-10	GDF9	3.87721	1.99241e-09
KIR3DX1	3.98624	6.7461e-10	ZNF214	3.87649	1.99241e-09
IL1R2	4.17247	7.00765e-10	TCP10L	3.87407	1.99241e-09
ADAM32	3.9865	7.00765e-10	AC127024.2	3.87407	1.99241e-09
LINC01089	4.04067	7.81124e-10	AL160290.2	3.87259	1.99241e-09
M1AP	3.96237	8.33095e-10	HBG2	3.87235	1.99241e-09
CABYR	4.25134	8.40602e-10	FAM90A1	3.87185	1.99241e-09
AKAP7	4.06186	8.6955e-10	BCL2L15	3.8716	1.99241e-09
AC106779.1	3.96316	9.00055e-10	HAUS4P1	3.87035	1.99241e-09
DSCAM	4.02479	9.60225e-10	AP003392.6	3.87035	1.99241e-09
AC103706.1	3.96992	9.65427e-10	TNFAIP6	3.86782	2.03399e-09
AC078795.3	3.96834	9.69848e-10	KRT8P50	3.86782	2.03399e-09
AL512625.3	3.94252	1.01797e-09	LOH12CR2	3.89403	2.03938e-09
Enriched genes in oMG day 38 vs oMG day 52
GAD1	3.27058	3.40306e-11	TNNC1	3.19721	3.12473e-09
CLYBL	3.95362	4.503e-11	PRRX2	3.19721	3.12473e-09
AC244517.1	3.02585	4.50406e-11	STKLD1	3.19721	3.12473e-09
RTL9	3.02465	4.50406e-11	ZNF70	3.08843	3.12473e-09
AC012313.8	3.02465	4.50406e-11	SLC5A10	3.23497	3.23661e-09
LINC00654	3.96628	1.45603e-10	ZXDA	3.25872	3.61757e-09
PTGDR2	3.81815	1.52986e-10	AC004687.1	3.25835	3.70687e-09
MESTP1	3.94126	3.97261e-10	EFCAB8	3.26628	4.01115e-09
NKAIN1	3.26931	3.97261e-10	HIP1R	3.25664	4.01115e-09
XKR6	3.19786	4.86098e-10	AL353746.1	3.25657	4.01115e-09
PLPP1	3.96422	7.91847e-10	CALHM5	3.25689	4.1266e-09
AC119396.1	3.17978	1.05211e-09	CDKL3	3.25673	4.1327e-09
CBWD5	3.77984	1.08568e-09	CGB7	3.27046	4.14029e-09
CA10	3.18262	1.12683e-09	DCST2	3.27023	4.14029e-09
AC022483.1	3.77172	1.65454e-09	FAAH	3.26604	4.14029e-09
C8orf31	3.22082	1.65454e-09	CHRDL1	3.2654	4.14029e-09
PRKD1	3.25171	1.96492e-09	AL450998.2	3.26341	4.14029e-09
AL109809.1	3.22203	1.96492e-09	COLCA2	3.25705	4.14029e-09
PDCD2L	3.27045	2.59789e-09	RAP2C-AS1	3.25653	4.14029e-09
CRYZ	3.26518	2.59789e-09	EDN3	3.256	4.14029e-09
CEP57L1P1	3.26776	2.99994e-09	PHYHIP	3.25535	4.14029e-09
LINC01508	3.27143	3.12473e-09	PCDHA3	3.25479	4.14029e-09
AL137845.2	3.27091	3.12473e-09	SLC15A4	3.26872	4.24083e-09
ZSWIM3	3.27062	3.12473e-09	AC078795.3	3.26474	4.24083e-09
TNPO1P3	3.27061	3.12473e-09	AL160191.1	3.25064	4.24083e-09
FOXD3-AS1	3.27047	3.12473e-09	PTGER3	3.26225	4.45247e-09
PARD6A	3.27019	3.12473e-09	LAPTM4BP2	3.25513	4.45247e-09
GTF2H2B	3.27015	3.12473e-09	SAMD12	3.25509	4.45247e-09
SFRP5	3.27004	3.12473e-09	RD3	3.24818	4.45247e-09
SDCCAG3P2	3.27	3.12473e-09	AC116366.1	3.26934	4.45848e-09
AL133355.1	3.26989	3.12473e-09	ANO1	3.26473	4.53386e-09
GPLD1	3.26985	3.12473e-09	ALK	3.2637	4.53386e-09
MT1H	3.2698	3.12473e-09	FGF10	3.26367	4.53386e-09
RTL1	3.2697	3.12473e-09	WISP1	3.258	4.53386e-09
AC079315.1	3.26956	3.12473e-09	AC022382.1	3.25795	4.53386e-09
AL121603.2	3.26837	3.12473e-09	GJA3	3.25791	4.53386e-09
COL13A1	3.26746	3.12473e-09	AC116158.1	3.25528	4.53386e-09
ZNF879	3.26109	3.12473e-09	XIAPP1	3.25434	4.53386e-09
HRASLS5	3.26107	3.12473e-09	GKAP1	3.25164	4.53386e-09
AC092835.1	3.2598	3.12473e-09	RNU6-1025P	3.25051	4.53386e-09
HOXA7	3.25956	3.12473e-09	PAN3-AS1	3.04295	4.53386e-09
KCNJ14	3.25918	3.12473e-09	AC012499.1	3.27187	4.61031e-09
CABYR	3.25856	3.12473e-09	AC244502.1	3.26962	4.61031e-09
CLBA1	3.25767	3.12473e-09	PNRC2	3.26071	4.61031e-09
MTTP	3.22915	3.12473e-09	RYR2	3.25963	4.61031e-09
KLLN	3.22488	3.12473e-09	THBS2	3.25925	4.61031e-09
SYNPR	3.2224	3.12473e-09	AL137145.2	3.25837	4.61031e-09
AC104232.1	3.22175	3.12473e-09	ZNF239	3.25832	4.61031e-09
VSTM4	3.21648	3.12473e-09	ZFP37	3.25814	4.61031e-09
ZNF790	3.21648	3.12473e-09	PCDH11Y	3.25764	4.61031e-09
Enriched genes in oMG day 52 vs oMG day 38
MEX3D	3.76385	4.01115e-09	APCDD1L	3.24668	3.83202e-06
AC131956.2	3.77669	4.01115e-09	EHHADH	3.24461	3.96984e-06
NOTCH4	3.70025	6.24698e-09	MED14OS	3.24422	3.99158e-06
BTBD9	3.68952	6.3049e-09	UCK1	3.23526	4.00305e-06
NENF	3.63135	9.48411e-09	CDKN2A	3.24343	4.04104e-06
TRPM3	3.23863	1.27953e-06	NPAS3	3.2426	4.10547e-06
ARHGEF39	3.26197	2.25227e-06	GAR1	3.24242	4.10827e-06
CLEC1A	3.26199	2.29523e-06	RRP36	3.23291	4.13199e-06
HLA-DQB1	3.26186	2.32788e-06	ZNF484	3.24145	4.13199e-06
MAP9	3.25047	2.47124e-06	AGTR2	3.24348	4.13199e-06
HTR1E	3.26147	2.4761e-06	HUS1B	3.24105	4.16269e-06
APOL4	3.26137	2.49212e-06	STRIP2	3.23199	4.18544e-06
EHF	3.26156	2.49212e-06	METTL5	3.23254	4.18544e-06
HLA-DQA1	3.26126	2.51716e-06	LY96	3.23015	4.30866e-06
AC009962.1	3.26117	2.53165e-06	AL158206.1	3.2386	4.30866e-06
STARD7-AS1	3.26103	2.54236e-06	AC024575.1	3.23863	4.32353e-06
LRRC24	3.26097	2.55112e-06	GLTPP1	3.23745	4.36932e-06
SLAMF6	3.2606	2.6347e-06	ACD	3.22845	4.40891e-06
MINCR	3.26022	2.68064e-06	HSPB11	3.2283	4.41132e-06
CDX2	3.2603	2.68064e-06	NFE4	3.23649	4.41281e-06
PPP1R11P1	3.26032	2.68064e-06	TRAPPC13P1	3.23628	4.42374e-06
LRIF1	3.24942	2.70608e-06	SULT4A1	3.22571	4.42424e-06
AF279872.1	3.25989	2.74549e-06	THAP7-AS1	3.23393	4.56156e-06
AP1M2	3.25972	2.746e-06	FAIM	3.23359	4.57651e-06
TTN	3.25959	2.75767e-06	PRMT9	3.22488	4.60583e-06
EML5	3.25953	2.76472e-06	HSPA8P8	3.22953	4.60583e-06
AKR7A2	3.24724	2.85513e-06	CHRDL2	3.23278	4.60583e-06
GATC	3.24747	2.95646e-06	FABP5P7	3.23182	4.64096e-06
FARSB	3.24752	2.96326e-06	PRORSD1P	3.23185	4.64096e-06
PIMREG	3.25746	2.99967e-06	CAHM	3.23185	4.64096e-06
ZNF17	3.25746	2.99967e-06	CNFN	3.22992	4.76431e-06
AC020893.1	3.25664	3.0727e-06	THAP11	3.22162	4.79353e-06
TNFAIP1	3.24574	3.13466e-06	AC012645.3	3.22859	4.835e-06
SPATA25	3.256	3.13561e-06	LINC00472	3.22798	4.85969e-06
DUSP8P5	3.25578	3.14548e-06	NPY6R	3.2271	4.91351e-06
TMEM81	3.25535	3.18998e-06	LRWD1	3.21895	4.93343e-06
BSCL2	3.25455	3.26451e-06	AC004554.1	3.22649	4.94086e-06
VAX2	3.25408	3.29399e-06	APBA3	3.21821	4.94664e-06
COCH	3.24397	3.3319e-06	MLLT1	3.21821	4.94664e-06
MARK1	3.24365	3.35499e-06	MRPS11	3.21821	4.94664e-06
AC092916.2	3.25309	3.37102e-06	ASIC2	3.2251	4.9925e-06
LRFN2	3.2523	3.39625e-06	APOM	3.2251	4.9925e-06
AC093536.1	3.25255	3.40646e-06	LYNX1	3.21709	4.99453e-06
CTDP1	3.24286	3.4074e-06	AL359643.2	3.22474	4.99453e-06
LRRIQ1	3.23891	3.55727e-06	DCUN1D2	3.2166	5.00133e-06
CNTN5	3.24115	3.55727e-06	SLC25A4	3.21671	5.00133e-06
OASL	3.24963	3.62877e-06	USP27X-AS1	3.22373	5.04163e-06
CCDC18	3.2393	3.70332e-06	AC068633.1	3.22354	5.04937e-06
MINOS1	3.23812	3.79597e-06	PSMG4	3.22313	5.05601e-06
CD209	3.2379	3.81141e-06	CLDN1	3.21489	5.08359e-06
