# Supplementary material for: Microglia innately develop within cerebral organoids
Source: Nat Commun. 2018 Oct 9;9:4167. doi: 10.1038/s41467-018-06684-2 (PMC6177485; doi:10.1038/s41467-018-06684-2)
Supplement: Supplementary file 4 — Supplementary Data 2 [file 41467_2018_6684_MOESM4_ESM.xlsx]

## Sheet: Supplementary Table 2
Biological process GO terms enriched in oMG day 52 vs adult MG1
GO.ID	Term	Fold enrichement	p-value
GO:0030574	collagen catabolic process	4.7619	7.52893e-05
GO:0030198	extracellular matrix organization	2.92659	0.00217704
GO:0050919	negative chemotaxis	6.09137	0.00217704
GO:0051965	positive regulation of synapse assembly	4.43213	0.00326556
GO:0035987	endodermal cell differentiation	4.30108	0.0108852
Biological process GO terms common in adult MG1 vs oMG day 52
GO.ID	Term	Fold enrichment	p-value
GO:0006614	SRP-dependent cotranslational protein targeting to membrane	2.01425	9.071e-08
GO:0007399	nervous system development	1.26433	8.1639e-05
GO:0019083	viral transcription	1.32078	0.000435408
GO:0000184	nuclear-transcribed mRNA catabolic process, nonsense-mediated decay	1.65213	0.000471692
GO:0006413	translational initiation	1.39973	0.000507976
GO:0007156	homophilic cell adhesion via plasma membrane adhesion molecules	1.58584	0.00190491
GO:0035722	interleukin-12-mediated signaling pathway	1.95148	0.00898029
GO:0043312	neutrophil degranulation	1.31432	0.0136065
GO:0007267	cell-cell signaling	1.25472	0.0380982
GO:0042472	inner ear morphogenesis	1.65046	0.0399124
GO:0045766	positive regulation of angiogenesis	1.55617	0.0444479
Biological process GO terms common in oMG day 52 and oMG day 38
GO.ID	Term	Fold enrichment	p-value
GO:0007399	nervous system development	1.33966	1.63278e-09
GO:0006614	SRP-dependent cotranslational protein targeting to membrane	1.99516	1.63278e-08
GO:0043312	neutrophil degranulation	1.45444	1.8142e-08
GO:0007156	homophilic cell adhesion via plasma membrane adhesion molecules	1.67266	1.36065e-05
GO:0007160	cell-matrix adhesion	1.43059	7.07538e-05
GO:0019083	viral transcription	1.31793	0.000163278
GO:0000184	nuclear-transcribed mRNA catabolic process, nonsense-mediated decay	1.65622	0.000199562
GO:0007155	cell adhesion	1.39187	0.000281201
GO:0030198	extracellular matrix organization	1.58112	0.000299343
GO:0006413	translational initiation	1.39408	0.000526118
GO:0050900	leukocyte migration	1.55382	0.00126994
GO:0007229	integrin-mediated signaling pathway	1.69589	0.00235846
GO:0030574	collagen catabolic process	1.84739	0.00371911
GO:0001938	positive regulation of endothelial cell proliferation	1.78979	0.00390053
GO:0051897	positive regulation of protein kinase B signaling	1.55986	0.00616828
GO:0070374	positive regulation of ERK1 and ERK2 cascade	1.48041	0.0099781
GO:0010595	positive regulation of endothelial cell migration	2.03008	0.0136065
GO:0035987	endodermal cell differentiation	1.78263	0.0163278
GO:0045766	positive regulation of angiogenesis	1.62196	0.0199562
GO:0031623	receptor internalization	1.60494	0.0353769
GO:0050731	positive regulation of peptidyl-tyrosine phosphorylation	1.604	0.0435408
